# Supplementary material for: Niche Tet maintains germline stem cells independently of dioxygenase activity
Source: EMBO J. 2024 Mar 18;43(8):9. doi: 10.1038/s44318-024-00074-9 (PMC11021519; doi:10.1038/s44318-024-00074-9)
Supplement: Supplementary file 2 — Source Data Fig. 1 [file 44318_2024_74_MOESM2_ESM.zip]

Archive with 32 entries (32 files):
- 1A/1A_Bottom_Left.tif
- 1A/1A_Bottom_Right.tif
- 1A/1A_Top_Left.tif
- 1A/1A_Top_Right.tif
- 1B/1B_Bottom_Left.tif
- 1B/1B_Bottom_Right.tif
- 1B/1B_Top_Left.tif
- 1B/1B_Top_Right.tif
- 1C/1C_luc-KD.tif
- 1C/1C_Tet-KD1.tif
- 1D/1D_Left_CPC number.xlsx
- 1D/1D_Middle_GSC number.xlsx
- 1D/1D_Right_CB number.xlsx
- 1E/1E_luc-KD.tif
- 1E/1E_Tet-KD1.tif
- 1E/1E_Tet-KD2.tif
- 1F/1F_Relative pMad intensity.xlsx
- 1G/1G_luc-KD_Bottom.tif
- 1G/1G_luc-KD_Top.tif
- 1G/1G_Tet-KD1_Bottom.tif
- 1G/1G_Tet-KD1_Top.tif
- 1G/1G_Tet-KD2_Bottom.tif
- 1G/1G_Tet-KD2_Top.tif
- 1H/1H_Relative bam-GFP intensity.xlsx
- 1I/1I_luc-KD.tif
- 1I/1I_Tet-KD1.tif
- 1I/1I_Tet-KD2.tif
- 1J/1J_Relative dpp-mRNA intensity.xlsx
- 1K/1K_dpp rescue.tif
- 1K/1K_luc-KD.tif
- 1K/1K_Tet-KD1.tif
- 1L/1L_GSC number.xlsx
