# Supplementary material for: Niche Tet maintains germline stem cells independently of dioxygenase activity
Source: EMBO J. 2024 Mar 18;43(8):9. doi: 10.1038/s44318-024-00074-9 (PMC11021519; doi:10.1038/s44318-024-00074-9)
Supplement: Supplementary file 2 — Source Data Fig. 1 [file 44318_2024_74_MOESM2_ESM.zip › 1D/1D_Left_CPC number.xlsx]

## Sheet: Sheet1
luc-KD	Tet-KD1	Tet-KD2
7	4	4
7	5	5
5	6	6
5	6	4
4	5	6
5	8	6
6	6	6
5	6	7
7	6	6
7	7	5
5	6	6
7	7	6
5	6	6
6	7	6
5	6	6
5	5	6
6	5	6
6	6	5
6	7	5
6	6	6
5	4	6
5	4	4
5	6	5
7	3	2
6	5	5
5	3	5
6	6	5
7	5	6
5	5	5
7	4	4
