# Supplementary material for: Niche Tet maintains germline stem cells independently of dioxygenase activity
Source: EMBO J. 2024 Mar 18;43(8):9. doi: 10.1038/s44318-024-00074-9 (PMC11021519; doi:10.1038/s44318-024-00074-9)
Supplement: Supplementary file 2 — Source Data Fig. 1 [file 44318_2024_74_MOESM2_ESM.zip › 1D/1D_Middle_GSC number.xlsx]

## Sheet: Sheet1
luc-KD	Tet-KD1	Tet-KD2
3	0	1
2	1	1
2	2	1
2	1	1
2	1	1
3	1	1
2	1	1
2	2	1
2	2	1
2	1	1
3	0	2
2	1	1
2	1	2
3	1	1
3	2	1
2	2	1
2	2	1
2	2	0
2	2	1
1	2	1
2	1	1
3	1	1
2	1	2
2	1	1
2	1	2
1	1	1
2	2	0
2	1	0
2	1	0
3	1	1
