# Supplementary material for: Niche Tet maintains germline stem cells independently of dioxygenase activity
Source: EMBO J. 2024 Mar 18;43(8):9. doi: 10.1038/s44318-024-00074-9 (PMC11021519; doi:10.1038/s44318-024-00074-9)
Supplement: Supplementary file 2 — Source Data Fig. 1 [file 44318_2024_74_MOESM2_ESM.zip › 1D/1D_Right_CB number.xlsx]

## Sheet: Sheet1
luc-KD	Tet-KD1	Tet-KD2
2	2	0
1	0	0
1	1	0
2	2	3
0	4	1
0	1	3
1	0	1
1	1	1
1	1	1
2	1	1
1	0	1
1	1	1
0	1	2
1	1	1
0	1	2
2	1	2
2	1	1
0	1	0
0	1	2
1	1	2
0	1	1
1	1	2
1	2	1
1	3	1
1	1	1
1	1	1
0	1	0
1	1	1
1	1	0
0	0	1
