# Supplementary material for: Niche Tet maintains germline stem cells independently of dioxygenase activity
Source: EMBO J. 2024 Mar 18;43(8):9. doi: 10.1038/s44318-024-00074-9 (PMC11021519; doi:10.1038/s44318-024-00074-9)
Supplement: Supplementary file 2 — Source Data Fig. 1 [file 44318_2024_74_MOESM2_ESM.zip › 1F/1F_Relative pMad intensity.xlsx]

## Sheet: Sheet1
luc-KD	Tet-KD1	Tet-KD2
129.415	47.7731	6.2805
149.675	38.1203	69.4805
102.396	58.1679	48.9045
101.929	45.4816	66.7587
81.9724	44.4229	50.7782
142.657	86.032	11.7828
79.0055	47.6288	69.3592
155.704	2.03763	73.7934
87.2202	109.951	19.5801
93.6981	91.0413	18.387
118.317	55.0075	19.1231
92.9506	30.2309	41.3058
130.849	12.4232	5.24688
83.7771	50.0325	70.5293
102.879	29.476	52.9418
59.8139	54.5797	68.9486
80.1319	53.397	62.5133
138.226	12.875	52.7535
77.0887	60.8473	12.8844
153.873	21.941	50.358
100.715	57.2068	22.5542
89.855	58.3026	45.0391
72.2845	79.7403	70.0603
53.6594	33.8765	59.0854
62.7512	53.6414	60.1191
69.1781	12.8016	16.4515
63.2892	38.3143	19.0362
143.601	42.023	65.747
104.614		4.29346
55.8728		38.2237
111.887		31.3447
81.2541		25.6058
98.8302		51.0607
149.923		66.2066
152.808		53.1108
87.0589		21.8283
55.4913		73.0688
51.3819		44.9865
73.9879		16.1718
54.4378		65.4107
184.983		9.42921
78.025		35.789
191.714		36.327
139.681		34.3386
127.992		44.6574
69.3556		43.39
156.081		92.3826
60.2128		15.0269
91.6304		48.3895
64.9275		84.5691
72.1447		61.5412
88.7439		67.8504
87.7446		49.2528
109.697		42.5545
82.6084		26.6586
		35.8764
		15.052
		69.4645
		81.171
		31.2089
