# Supplementary material for: Niche Tet maintains germline stem cells independently of dioxygenase activity
Source: EMBO J. 2024 Mar 18;43(8):9. doi: 10.1038/s44318-024-00074-9 (PMC11021519; doi:10.1038/s44318-024-00074-9)
Supplement: Supplementary file 2 — Source Data Fig. 1 [file 44318_2024_74_MOESM2_ESM.zip › 1H/1H_Relative bam-GFP intensity.xlsx]

## Sheet: Sheet1
luc-KD	Tet-KD1	Tet-KD2
125.932	175.983	227.896
119.379	123.739	131.414
87.5583	104.157	216.269
94.0092	89.6491	310.61
98.5732	140.032	124.938
95.233	205.153	102.066
90.159	94.7486	211.374
96.5844	107.446	210.94
95.233	107.982	202.909
134.142	104.769	200.13
103.137	174.581	235.979
80.3425	122.082	195.897
92.9128	97.4768	169.354
70.832	113.77	372.314
78.2262	207.728	203.419
93.7287	183.709	145.82
113.158	153.495	132.102
97.1198	284.297	116.6
110.251	129.527	128.66
121.088	141.281	142.148
103.52	266.423	153.775
92.3008	117.212	145.438
111.016	166.32	206.198
95.5645	212.011	168.87
	205.663	168.768
	112.52	167.416
		87.6603
		89.3176
