# Supplementary material for: Niche Tet maintains germline stem cells independently of dioxygenase activity
Source: EMBO J. 2024 Mar 18;43(8):9. doi: 10.1038/s44318-024-00074-9 (PMC11021519; doi:10.1038/s44318-024-00074-9)
Supplement: Supplementary file 2 — Source Data Fig. 1 [file 44318_2024_74_MOESM2_ESM.zip › 1J/1J_Relative dpp-mRNA intensity.xlsx]

## Sheet: Sheet1
luc-KD	Tet-KD1	Tet-KD2
74.5394	27.1369	49.497
80.1984	41.0739	50.2359
116.787	62.675	53.744
109.272	49.0056	61.0898
98.2478	47.8649	19.0348
68.7239	44.0225	6.14846
97.5316	51.3192	15.4209
145.311	28.9671	43.6455
114.874	69.795	46.1343
88.1834	49.4199	37.8516
144.047	59.2696	56.3564
87.5056	32.5732	34.2511
63.4246	53.9092	31.2193
79.8112	31.7599	65.2813
95.6454	58.8087	62.1636
116.184	57.5343	66.0285
102.515	65.5619	66.2504
75.0585	23.641	66.1504
132.547	61.6394	7.1906
98.3676	62.82	39.0634
108.967	12.9054	38.986
102.258	36.5014	4.14278
	33.4599	6.15868
	13.7934	52.3733
	16.9452	70.3226
	20.9412	33.6368
		33.9967
		20.1013
		3.18679
