# Supplementary material for: Niche Tet maintains germline stem cells independently of dioxygenase activity
Source: EMBO J. 2024 Mar 18;43(8):9. doi: 10.1038/s44318-024-00074-9 (PMC11021519; doi:10.1038/s44318-024-00074-9)
Supplement: Supplementary file 3 — Source Data Fig. 2 [file 44318_2024_74_MOESM3_ESM.zip]

Archive with 21 entries (21 files):
- 2B/2B_luc-KD.tif
- 2B/2B_TetED-OE.tif
- 2B/2B_TetED-Res.tif
- 2B/2B_Tet-KD1.tif
- 2B/2B_TetWT-OE.tif
- 2B/2B_TetWT-Res.tif
- 2C/2C_GSC.xlsx
- 2D/2D_luc-KD.tif
- 2D/2D_TetED-OE.tif
- 2D/2D_TetED-Res.tif
- 2D/2D_Tet-KD1.tif
- 2D/2D_TetWT-OE.tif
- 2D/2D_TetWT-Res.tif
- 2E/2E_pMad.xlsx
- 2F/2F_luc-KD.tif
- 2F/2F_TetED-OE.tif
- 2F/2F_TetED-Res.tif
- 2F/2F_Tet-KD1.tif
- 2F/2F_TetWT-OE.tif
- 2F/2F_TetWT-Res.tif
- 2G/2G_dpp.xlsx
