# Supplementary material for: Niche Tet maintains germline stem cells independently of dioxygenase activity
Source: EMBO J. 2024 Mar 18;43(8):9. doi: 10.1038/s44318-024-00074-9 (PMC11021519; doi:10.1038/s44318-024-00074-9)
Supplement: Supplementary file 3 — Source Data Fig. 2 [file 44318_2024_74_MOESM3_ESM.zip › 2E/2E_pMad.xlsx]

## Sheet: Sheet1
luc-KD	Tet-KD1	Tet-WT-OE	Tet-ED-OE	Tet-WT-Res	Tet-ED-Res
145.188	41.5665	194.277	141.987	127.949	107.211
126.529	45.9873	70.0588	105.111	98.608	80.7256
61.1457	61.9879	62.9747	109.264	147.086	113.467
68.3735	36.8674	126.783	148.205	136.86	174.886
96.0417	35.2072	94.1124	100.688	133.841	127.431
104.436	84.8347	98.0228	101.28	136.149	99.7665
136.844	48.69	173.396	72.8361	71.6616	58.2026
61.0808	38.1467	154.85	242.906	64.4185	106.689
94.4538	40.9175	107.517	73.6655	182.619	120.273
53.5943	51.7213	80.0056	125.936	59.686	147.529
142.456	39.5401	132.419	54.3214	48.7937	144.556
151.499	45.456	114.803	83.3709	66.713	115.415
45.5561	72.2345	85.4191	92.6548	136.677	84.2521
120.373	62.3628	78.6564	67.0206	52.874	116.569
76.1791	48.7355	76.1248	91.326	142.68	42.2631
59.7551	30.0933	50.4606	84.7525	82.2713	87.4722
112.407	40.5664	94.9151	70.553	105.135	93.0308
126.171					62.62
117.916					71.8509
					162.217
					141.646
					94.6144
					57.1388
					104.002
					87.4963
					45.7408
					119.579
					77.5328
					128.519
					122.88
					129.671
					145.063
					164.31
					51.9807
					71.577
					93.1329
