# Supplementary material for: Niche Tet maintains germline stem cells independently of dioxygenase activity
Source: EMBO J. 2024 Mar 18;43(8):9. doi: 10.1038/s44318-024-00074-9 (PMC11021519; doi:10.1038/s44318-024-00074-9)
Supplement: Supplementary file 3 — Source Data Fig. 2 [file 44318_2024_74_MOESM3_ESM.zip › 2G/2G_dpp.xlsx]

## Sheet: Sheet1
luc-KD	Tet-KD1	Tet-WT-OE	Tet-ED-OE	Tet-WT-Res	Tet-ED-Res
127.129	74.9173	170.124	93.8167	75.001	116.885
127.025	69.0774	116.767	112.416	51.8131	58.3774
158.82	58.9248	43.6715	114.901	83.7461	68.5512
192.432	13.1466	85.2046	157.873	56.7389	91.8647
51.9268	47.0585	127.711	89.6392	100.806	88.636
52.9415	64.6594	141.548	90.224	72.0099	105.659
10.9425	73.5636	74.6673	30.0157	123.473	121.91
78.5176	23.0297	41.141	104.49	111.875	116.495
98.8964	43.0592	91.3633	109.781	82.1188	57.1073
167.141	67.4209	109.246	132.763	124.831	82.774
78.1066	59.9034	85.0559	47.1993	124.444	99.2694
92.9923	51.3279	80.0323	138.324	83.6534	99.6733
107.661	39.2941	101.058	90.3799	104.159	124.658
149.617	18.0868
82.406	23.9053
94.1576	24.0923
99.908	25.5065
83.6891	71.0291
55.3369	42.3079
83.7656
106.588
