# Supplementary material for: Niche Tet maintains germline stem cells independently of dioxygenase activity
Source: EMBO J. 2024 Mar 18;43(8):9. doi: 10.1038/s44318-024-00074-9 (PMC11021519; doi:10.1038/s44318-024-00074-9)
Supplement: Supplementary file 4 — Source Data Fig. 3 [file 44318_2024_74_MOESM4_ESM.zip]

Archive with 18 entries (18 files):
- 3C/3C_Bottom_Left_Western_Bap55-HA.tif
- 3C/3C_Bottom_Right_Western_Bap55-HA.tif
- 3C/3C_Top_Left_Western_Bap55-HA.tif
- 3C/3C_Top_Right_Western_Bap55-HA.tif
- 3D/3D_Bap111-KD1.tif
- 3D/3D_Bap55-KD.tif
- 3D/3D_luc-KD.tif
- 3E/3E_Left_CPC.xlsx
- 3E/3E_Middle_GSC.xlsx
- 3E/3E_Right_CB.xlsx
- 3F/3F_Bap111-KD1.tif
- 3F/3F_Bap55-KD.tif
- 3F/3F_luc-KD.tif
- 3G/3G_pMad.xlsx
- 3H/3H_Bap111-KD1.tif
- 3H/3H_Bap55-KD.tif
- 3H/3H_luc-KD.tif
- 3I/3I_dpp.xlsx
