# Supplementary material for: Niche Tet maintains germline stem cells independently of dioxygenase activity
Source: EMBO J. 2024 Mar 18;43(8):9. doi: 10.1038/s44318-024-00074-9 (PMC11021519; doi:10.1038/s44318-024-00074-9)
Supplement: Supplementary file 4 — Source Data Fig. 3 [file 44318_2024_74_MOESM4_ESM.zip › 3E/3E_Left_CPC.xlsx]

## Sheet: Sheet1
luc-KD	Bap55-KD	Bap111-KD1	Bap111-KD2
5	6	6	5
6	5	6	5
6	5	6	6
5	5	6	5
6	5	5	5
6	6	6	6
6	5	5	6
6	5	6	5
5	5	5	6
5	6	5	6
7	5	4	5
6	5	5	6
5	6	5	6
6	5	6	5
5	5	6	4
5	5	6	6
5	5	6	5
5	5	5	5
6	5	6	6
5	6	6	6
6	5	5	6
5	5	5	6
6	6	5	4
6	5	5	5
6	6	5	5
6	6	5	6
6	6	6	6
7	5	5	6
6	5	5	5
6	6	6	6
