# Supplementary material for: Niche Tet maintains germline stem cells independently of dioxygenase activity
Source: EMBO J. 2024 Mar 18;43(8):9. doi: 10.1038/s44318-024-00074-9 (PMC11021519; doi:10.1038/s44318-024-00074-9)
Supplement: Supplementary file 4 — Source Data Fig. 3 [file 44318_2024_74_MOESM4_ESM.zip › 3E/3E_Middle_GSC.xlsx]

## Sheet: Sheet1
luc-KD	Bap55-KD	Bap111-KD1	Bap111-KD2
2	1	0	1
1	1	2	2
2	1	2	1
2	1	2	3
2	1	1	1
3	1	1	1
2	1	2	2
2	1	1	1
2	1	2	1
3	1	1	1
2	2	1	1
2	1	2	3
2	1	1	2
3	0	2	1
3	1	1	0
2	1	0	1
2	2	3	1
2	0	2	2
2	1	2	2
2	1	2	2
2	1	1	1
2	1	1	1
3	0	1	1
3	1	1	1
3	0	1	1
3	1	1	3
2	1	2	2
2	1	1	1
2	1	1	1
2	1	1	1
