# Supplementary material for: Niche Tet maintains germline stem cells independently of dioxygenase activity
Source: EMBO J. 2024 Mar 18;43(8):9. doi: 10.1038/s44318-024-00074-9 (PMC11021519; doi:10.1038/s44318-024-00074-9)
Supplement: Supplementary file 4 — Source Data Fig. 3 [file 44318_2024_74_MOESM4_ESM.zip › 3E/3E_Right_CB.xlsx]

## Sheet: Sheet1
luc-KD	Bap55-KD	Bap111-KD1	Bap111-KD2
1	0	0	0
2	0	2	1
1	1	0	0
1	0	0	1
0	1	1	1
1	2	2	1
0	2	0	3
1	0	1	0
1	1	0	2
1	0	0	3
2	1	0	1
1	1	1	1
1	1	1	4
1	0	2	1
0	0	0	0
0	2	0	0
1	1	1	1
1	1	0	1
0	1	2	1
1	1	0	1
2	2	1	1
0	1	0	2
0	1	0	0
1	1	1	0
1	0	1	0
1	1	0	1
0	1	1	0
1	1	0	0
0	3	1	3
1	1	1	1
