# Supplementary material for: Niche Tet maintains germline stem cells independently of dioxygenase activity
Source: EMBO J. 2024 Mar 18;43(8):9. doi: 10.1038/s44318-024-00074-9 (PMC11021519; doi:10.1038/s44318-024-00074-9)
Supplement: Supplementary file 4 — Source Data Fig. 3 [file 44318_2024_74_MOESM4_ESM.zip › 3G/3G_pMad.xlsx]

## Sheet: Sheet1
luc-KD	Bap55-KD	Bap111-KD1	Bap111-KD2
71.1053	68.0613	76.8443	67.0484
114.093	63.5982	31.3958	29.7739
168.169	47.3151	93.854	30.5665
57.581	70.9093	62.5177	54.2642
65.4602	47.5947	23.4162	91.8238
92.2164	71.7478	34.502	85.5544
67.6436	68.8264	66.6168	50.6091
63.9956	42.4288	72.4928	56.6854
68.8792	71.0346	29.4276	41.7029
108.59	27.2715	46.1458	60.4596
91.1904	39.8465	78.7913	93.541
151.402	65.5247	22.63	35.9266
62.2861	35.3118	60.9822	18.8002
67.3259	53.5466	25.0937	26.1436
152.546	39.8307	37.921	51.0466
64.2394	59.5303	62.8364	32.5006
147.576	29.5521	58.5538	43.7572
144.226	45.0795	45.2945	81.7727
101.381	65.5572	81.5601	48.0613
64.986	43.6833	93.6179	58.8703
83.0849	40.1062	68.1473	51.2168
92.4196	41.4021	79.4029	69.7106
64.2373	33.1156	87.0649	27.8965
60.8132	17.2584	52.0893	50.5069
54.0644	75.8083	87.5277	44.75
99.6625	58.1938	42.3144	43.1996
229.63	40.3559	30.6944	80.2879
89.3981	30.0809	60.2684	73.4868
48.3008	40.3025	71.8195	68.3301
89.8628	64.2131	79.6499	87.2971
92.5259		20.9845	20.9329
110.665		63.1162	27.5235
83.7545		78.9581	38.0029
126.048		56.9686	35.1564
99.697		43.8558	6.45713
124.431		39.8545	59.5757
97.3477		15.1031	58.864
64.7232		24.6744
77.5378		23.9602
124.078
168.254
120.767
148.571
125.235
