# Supplementary material for: Niche Tet maintains germline stem cells independently of dioxygenase activity
Source: EMBO J. 2024 Mar 18;43(8):9. doi: 10.1038/s44318-024-00074-9 (PMC11021519; doi:10.1038/s44318-024-00074-9)
Supplement: Supplementary file 4 — Source Data Fig. 3 [file 44318_2024_74_MOESM4_ESM.zip › 3I/3I_dpp.xlsx]

## Sheet: Sheet1
luc-KD	Bap55-KD	Bap111-KD1	Bap111-KD2
98.8016	36.4492	78.0581	36.0309
65.4377	29.2849	46.6989	33.6776
64.3221	41.6089	57.3844	52.1724
110.568	63.468	33.1895	55.6064
117.087	36.9024	50.5687	57.1578
76.3673	54.4734	54.2816	38.3492
123.589	78.2673	28.7096	40.6851
143.827	55.9027	65.7341	39.674
