# Supplementary material for: Niche Tet maintains germline stem cells independently of dioxygenase activity
Source: EMBO J. 2024 Mar 18;43(8):9. doi: 10.1038/s44318-024-00074-9 (PMC11021519; doi:10.1038/s44318-024-00074-9)
Supplement: Supplementary file 5 — Source Data Fig. 4 [file 44318_2024_74_MOESM5_ESM.zip]

Archive with 18 entries (18 files):
- 4A/4A_Bap170-KD.tif
- 4A/4A_Bap180-KD.tif
- 4A/4A_brm-KD.tif
- 4A/4A_luc-KD.tif
- 4A/4A_osa-KD.tif
- 4B/4B_GSC.xlsx
- 4C/4C_Bap170-KD.tif
- 4C/4C_Bap180-KD.tif
- 4C/4C_brm-KD.tif
- 4C/4C_luc-KD.tif
- 4C/4C_osa-KD.tif
- 4D/4D_pMad.xlsx
- 4E/4E_Bap170-KD.tif
- 4E/4E_Bap180-KD.tif
- 4E/4E_brm-KD.tif
- 4E/4E_luc-KD.tif
- 4E/4E_osa-KD.tif
- 4F/4F_dpp.xlsx
