# Supplementary material for: Niche Tet maintains germline stem cells independently of dioxygenase activity
Source: EMBO J. 2024 Mar 18;43(8):9. doi: 10.1038/s44318-024-00074-9 (PMC11021519; doi:10.1038/s44318-024-00074-9)
Supplement: Supplementary file 5 — Source Data Fig. 4 [file 44318_2024_74_MOESM5_ESM.zip › 4B/4B_GSC.xlsx]

## Sheet: Sheet1
luc-KD	brm-KD	Bap170-KD	Bap180-KD	osa-KD
3	2	2	2	2
3	1	3	3	3
2	0	2	2	0
3	1	2	1	0
2	1	0	1	1
3	3	1	2	2
3	2	2	0	2
2	1	1	3	0
1	1	2	2	0
2	2	3	1	3
2	0	0	0	2
3	2	1	2	1
2	2	2	1	2
2	3	2	2	2
3	2	1	2	3
2	1	1	1	2
2	2	2	2	1
2	0	1	0	2
3	2	2	2	1
2	2	0	1	2
2	1	2	2	3
2	1	1	2	0
3	2	0	1	1
2	1	2	1	2
2	1	1	1	0
2	2	2	2	2
3	1	2	3	0
2	2	3	0	0
3	3	2	1	2
3	0	1	2	1
3	1	2	1	2
2	2	2	2	3
2	2	3	1	2
3	1	2	2	0
2	2	1	0	2
2	1	2	2	2
3	2	3	3	1
2	1	0	2	2
2	0	1	1	1
3	3	1	1	1
2	2	1	2	1
2	2	1	1	2
2	1	2	2	1
3	2	3	0	0
2	1	2	2	1
2	0	2	3	2
2	3	0	2	1
3	2	2	1	2
2	1	0	3	3
2	2	2	2	2
3	2	1	1	1
2	1	2	1	2
1	2	3	0	0
2	1	2	2	1
2	0	0	1	1
3	0	2	1	1
2	2	1	1	1
2	1	1	1	2
2	2	1	1	1
3	1	0	1	1
2	1	0	1	1
3	1	0	0	0
2	2	2	2	1
3	0	0	2	2
2	0	2	1	1
3	0	2	1	1
3	1	2	1	1
2	0	1	2	2
2	2	0	0	1
3	1	1	1	2
3	2	1	1	1
3	0	0		0
3	0	2		2
3	3	2		1
2	2	2
3	0	0
4	1	1
4	0	1
3	1	1
3	1	1
	2	0
	2	1
	1	1
	0
	1
	2
	0
	2
	1
	1
	0
	1
	1
