# Supplementary material for: Niche Tet maintains germline stem cells independently of dioxygenase activity
Source: EMBO J. 2024 Mar 18;43(8):9. doi: 10.1038/s44318-024-00074-9 (PMC11021519; doi:10.1038/s44318-024-00074-9)
Supplement: Supplementary file 5 — Source Data Fig. 4 [file 44318_2024_74_MOESM5_ESM.zip › 4D/4D_pMad.xlsx]

## Sheet: Sheet1
luc-KD	brm-KD	Bap170-KD	Bap180-KD	osa-KD
140.374	30.9298	57.0907	44.3723	156.13
72.2619	54.4993	39.5323	58.0879	65.9152
90.1186	44.972	34.1194	62.8828	81.469
98.9514	49.7922	31.7144	50.8242	60.36
86.1845	60.073	52.3206	58.8301	195.365
86.5847	81.8792	57.8883	73.4349	81.5841
132.267	28.5998	72.5031	10.5135	110.086
97.6543	50.842	16.9401	80.9654	55.5323
57.6158	26.2419	48.7881	79.6684	67.8925
81.0204	82.3489	98.4343	33.6484	87.7801
68.3891	36.7525	38.567	66.4451	43.4938
67.4034	80.6063	78.4287	95.2926	104.972
112.115	30.6227	85.1317	34.0095	114.075
71.0088	77.0326	76.3717	86.3175	70.8022
68.4269	38.0437	57.9417	30.9922	61.1669
95.0473	52.9237	86.5849	116.028	94.4874
114.839	27.2465	36.2031	39.9507	61.1341
83.5286	15.7267	36.1073	66.6243	100.742
61.3331	40.0963	51.0762	36.5242	169.246
58.5481	36.2591	51.2066	38.2164	56.6792
70.6829	94.908	48.682	52.3787	56.3866
79.0677	30.0172	23.3378	65.532	69.717
95.2945	39.7624	48.2464	28.1186	96.6697
102.595	46.4515	50.1268	73.5707	191.676
117.635	9.09563	57.8342	29.7877	178.498
136.49	42.5383	70.1206	68.0272	69.4925
205.273	28.3065	15.2503	63.3679
103.042	8.09191	45.0765	3.58885
111.407	38.6387	36.5092	29.7806
68.5846	68.5733	70.3201	55.9966
72.4653	67.6172	56.7314	25.7261
67.1264	50.9152	42.9035	33.7672
154.435	68.9685	70.5095	26.2313
114.407		57.4503	88.3562
216.751		74.4868	91.3428
101.929		66.0458	64.3043
123.258		47.9634	76.8108
115.886		70.1041	68.443
		30.6085	55.896
		72.2769	51.1672
			26.784
			42.5509
			41.7427
			101.468
			58.4866
			45.2944
			85.7615
			102.707
			62.6031
