# Supplementary material for: Niche Tet maintains germline stem cells independently of dioxygenase activity
Source: EMBO J. 2024 Mar 18;43(8):9. doi: 10.1038/s44318-024-00074-9 (PMC11021519; doi:10.1038/s44318-024-00074-9)
Supplement: Supplementary file 5 — Source Data Fig. 4 [file 44318_2024_74_MOESM5_ESM.zip › 4F/4F_dpp.xlsx]

## Sheet: Sheet1
luc-KD	brm-KD	Bap170-KD	Bap180-KD	osa-KD
90.9028	10.7983	43.374	53.8458	132.193
127.076	63.9378	73.9486	46.4277	77.3308
74.3044	1.78417	63.4051	52.4541	95.5783
57.759	58.4156	53.9077	14.1156	70.8135
82.117	70.4768	100.82	3.1952	95.7134
110.353	96.0596	32.5744	24.4651	27.1987
64.1272	33.5529	61.7351	48.1673	65.1498
53.3531	59.6472	13.1774	70.5742	79.6505
58.2573	30.7867	35.6006	28.3502	102.982
82.9344	96.6106	45.8828	18.391	178.467
29.9534	43.1176	55.6333	3.6912	123.151
68.3519	94.5662	63.9598	89.6628	184.807
126.759	35.9261	106.547	91.7735	83.0642
117.167	90.3736	16.4241	93.3061	71.7601
160.494	44.6323	72.7848	52.9764	110.851
63.3017	62.0894	8.54236	44.0718	71.7217
171.427	31.9652	43.7833	124.294	118.189
84.7599	3.15747	46.9171	59.197	147.58
75.6601	47.0404	58.7635	23.8852	66.4953
95.1838	42.5387	92.0169	16.2959	66.152
115.859	111.345	74.0862	42.8341	81.791
81.1067	35.2157	76.3009		113.412
37.3748	46.6487	28.8386		20.9668
116.989	54.4963	47.0863		132.946
156.552	10.6709			157.992
119.985	49.9053			111.115
189.549	33.2088
161.991	9.49332
126.352	45.3304
	50.4462
	95.1229
	17.4133
	63.1462
