# Supplementary material for: Niche Tet maintains germline stem cells independently of dioxygenase activity
Source: EMBO J. 2024 Mar 18;43(8):9. doi: 10.1038/s44318-024-00074-9 (PMC11021519; doi:10.1038/s44318-024-00074-9)
Supplement: Supplementary file 6 — Source Data Fig. 5 [file 44318_2024_74_MOESM6_ESM.zip]

Archive with 25 entries (25 files):
- 5A/5A_Left.tif
- 5A/5A_Right.tif
- 5B/5B_Bottom_Left.tif
- 5B/5B_Bottom_Right.tif
- 5B/5B_Top_Left.tif
- 5B/5B_Top_Right.tif
- 5C/5C.tif
- 5D/5D.tif
- 5E/5E.tif
- 5F/5F.tif
- 5G/5G_Bap55_Res.tif
- 5G/5G_Bap55-Stat92E-Res.tif
- 5G/5G_Stat92E_Res.tif
- 5G/5G_Tet-KD1.tif
- 5H/5H_GSC.xlsx
- 5I/5I_Bap55_Res.tif
- 5I/5I_Bap55-Stat92E-Res.tif
- 5I/5I_Stat92E_Res.tif
- 5I/5I_Tet-KD1.tif
- 5J/5J_pMad.xlsx
- 5K/5K_Bap55_Res.tif
- 5K/5K_Bap55-Stat92E-Res.tif
- 5K/5K_Stat92E_Res.tif
- 5K/5K_Tet-KD1.tif
- 5L/5L_dpp.xlsx
