# Supplementary material for: Niche Tet maintains germline stem cells independently of dioxygenase activity
Source: EMBO J. 2024 Mar 18;43(8):9. doi: 10.1038/s44318-024-00074-9 (PMC11021519; doi:10.1038/s44318-024-00074-9)
Supplement: Supplementary file 6 — Source Data Fig. 5 [file 44318_2024_74_MOESM6_ESM.zip › 5H/5H_GSC.xlsx]

## Sheet: Sheet1
luc-KD	Tet-KD1	Bap55_Res	Stat92E_Res	Bap55-Stat92E-Res
2	2	2	2	2
2	1	3	1	3
3	3	2	2	3
3	0	1	3	2
3	1	0	2	3
2	1	1	1	3
1	0	2	1	3
2	2	1	3	3
2	1	2	2	2
2	2	2	1	3
3	1	1	2	3
2	2	0	2	3
2	1	1	2	2
2	3	2	1	3
3	2	3	2	2
2	1	1	2	2
2	2	2	3	3
3	1	2	2	1
2	0	2	1	3
3	3	1	1	3
2	2	1	1	3
3	1	1	2	3
2	0	0	1	2
2	3	2	2	1
2	2	1	3	4
3	2	1	2	3
3	1	1	1	2
3	2	1	2	3
2	2	3	1	4
3	1	2	2	3
2	0	1	1	2
2	1	3	2	1
2	2	2	1	2
2	1	1	2	1
3	2	2	3	2
2	1	0	2	3
1	2	2	1	3
2	1	2	2	3
3	2	1	1	3
3	1	2	2	2
3	2	2	1	3
2	1	3	2	2
2	2	1	2	3
2	1	1	1	2
2	0	2	2	2
2	2	2	1	3
3	3	1	2	3
2	2	1	1	3
2	1	0	2	3
2	2	1	1	2
3	3	2	2	3
2	1	0	1	2
4	1	1	2	1
4	1	1	1	3
2	1	2	2	2
2	0	0	1	4
3	1	1	1	2
3	2	1	1	3
2	1	1	2	2
2	1	2	1	3
3	1	2	1	1
2	1	1	1	3
2	2	1	1	3
2	1	1	2	1
3	1	0	1	1
2	1	1	1	2
3	1	2	1	1
2	0	2	2	1
2	1	0	1	2
2	1	1	1	3
3	1	1	1	3
2	0	1	1	2
3	1	0	1	3
2	2	1	1	3
3	1	1	1	3
2	2	0	1	4
2	1	1	1	3
3	1	1	2	3
4	1	0	2	4
3	1		1	3
2	2		1	4
	1		1	3
	1			3
	1			3
				4
