# Supplementary material for: Niche Tet maintains germline stem cells independently of dioxygenase activity
Source: EMBO J. 2024 Mar 18;43(8):9. doi: 10.1038/s44318-024-00074-9 (PMC11021519; doi:10.1038/s44318-024-00074-9)
Supplement: Supplementary file 6 — Source Data Fig. 5 [file 44318_2024_74_MOESM6_ESM.zip › 5J/5J_pMad.xlsx]

## Sheet: Sheet1
luc-KD	Tet-KD1	Bap55_Res	Stat92E_Res	Bap55-Stat92E-Res
160.019	40.9409	59.9171	53.8004	107.923
49.6467	48.4498	27.8214	25.7405	208.059
153.738	35.6008	57.1673	131.578	233.228
164.008	78.2422	47.6944	56.5247	93.8842
82.4823	41.2798	27.4251	28.1701	159.028
93.6028	54.8296	30.981	19.6728	149.698
72.2353	54.5001	69.7814	47.6744	108.151
211.658	21.1854	50.7927	137.924	109.724
138.857	40.5543	59.5272	62.8143	109.037
126.067	25.966	80.0131	18.4406	139.952
152.317	54.7672	87.7915	14.5462	113.466
160.267	69.0955	74.725	94.641	69.7982
62.7156	68.7088	83.556	25.017	72.8482
41.1934	64.201	35.2256	113.054	221.607
112.231	28.1143	128.29	105.329	67.7169
99.83	37.3068	34.2455	36.2408	83.4291
55.7702	79.3911	40.271	109.701	113.35
53.3632	40.5217	30.5891	48.7824	100.36
101.358	75.9584	48.8904	34.0907	88.2053
196.915	58.3718	53.6353	64.0334	95.8242
93.7703	43.6616	63.741	36.7515	112.091
78.8591	55.3703	22.1385	10.5391	120.917
128.497	47.3332	60.6777	44.9683	79.5957
64.1155	94.8362	34.3672	19.7736	84.2595
36.2489	76.6564	19.7328	55.3482	49.0483
141.062	48.006	28.8189	26.8803	41.3576
141.048	34.589	38.5843	80.3873	36.5047
24.9045	17.732	51.4903	35.5611	139.584
64.6892	38.9079	67.9053	29.0491	64.9482
133.055	34.5996	53.8776	87.3814	57.1571
78.5259	94.9173	62.6238	63.7034	56.063
61.186	95.1628	36.1168	26.0234	127.149
96.9449	123.795	98.5856	117.101	102.408
61.8099	79.6946	54.9628	50.5485	78.0836
197.766	83.2999	37.8055	25.9824	91.7833
97.1683	80.4784	39.6506	158.451	58.5188
112.052	43.9887	27.2829	143.405	226.755
112.007	44.2955	68.9922	34.1633	99.5343
29.7073	93.4109	96.067	45.6193	110.273
37.9153	48.2397	61.133	50.2419	79.1912
25.08	64.7701	21.8148	14.6163	83.8255
49.8824	57.1573	19.4899	40.9995	83.6874
72.3494	22.4833	111.474	59.8894	176.764
75.1801	2.59124	59.1668	31.3857	106.556
46.2649	1.67176	49.1278	14.9373	142.16
48.8296	67.3589	53.4573	96.5398	129.021
57.0326	67.4398	34.3656	93.8038	124.084
87.784	34.3135	90.3106	72.0832	137.241
207.023	53.7175	75.0079	102.223	162.235
161.154	33.7326	29.4597	44.6373	193.853
37.9293	65.1396	61.3441	54.7935	132.407
106.267	78.9703	44.3398	60.9642	72.5632
80.5005	69.5111	89.6412	81.4317	104.019
190.747	61.0472	30.7501	14.1334	64.6086
125.255	40.4633	29.3627	66.9873	164.735
55.4101	28.4445	17.3347	49.837	77.364
60.1654		8.28082	61.7498	119.221
190.939		91.7339	71.8774	91.5403
89.4241		65.3105	75.3174	83.5274
140.113		47.8928	23.701	77.7267
148.678			42.8838	67.9611
64.3836			45.2734	89.1747
			58.6597	121.112
			29.5758
			126.773
			35.1442
			39.1711
