# Supplementary material for: Niche Tet maintains germline stem cells independently of dioxygenase activity
Source: EMBO J. 2024 Mar 18;43(8):9. doi: 10.1038/s44318-024-00074-9 (PMC11021519; doi:10.1038/s44318-024-00074-9)
Supplement: Supplementary file 6 — Source Data Fig. 5 [file 44318_2024_74_MOESM6_ESM.zip › 5L/5L_dpp.xlsx]

## Sheet: Sheet1
luc-KD	Tet-KD1	Bap55_Res	Stat92E_Res	Bap55-Stat92E-Res
163.75	53.2733	88.4631	5.09023	96.808
53.1346	51.3655	11.1294	42.6058	76.6616
157.94	156.646	13.2386	9.57047	107.255
48.4222	18.2925	8.61217	105.547	156.182
59.0834	2.37348	67.5976	46.4823	304.31
211.76	199.637	37.1773	44.6272	133.404
86.3746	9.85601	26.7722	53.7967	117.822
123.447	47.8316	42.1201	36.8052	38.4061
124.874	72.7782	35.4754	115.168	63.1525
139.772	10.5865	15.9328	53.188	133.418
92.3346	85.7144	86.4593	41.5817	32.2603
184.129	16.4411	85.3673	24.7087	88.6583
64.4999	53.4202	47.8203	17.3128	85.9152
88.2115	15.5286	44.22	7.52647	151.985
87.1339	83.6992	12.5533	67.1301	86.4286
42.4257	28.9116	18.4224	204.131	54.964
90.9747	77.3614	20.4494	53.5181	65.1024
65.3572	67.1929	20.0126	3.72715	63.9979
136.658	50.8308	25.4054	26.0662	307.797
94.0454	58.5719	80.0047	51.2682	234.537
85.1332	37.916	17.9027	67.5681	234.274
162.31	6.96228	31.9283	109.398	194.767
67.3861	58.6121	35.2199	47.1049	76.843
142.056	57.837	20.1407	149.947	58.2274
54.8134	4.13821	44.5526	2.98536	63.8416
210.897	4.09553	69.4841	64.9637	50.5271
142.262	6.66544	40.6623	163.976	124.842
60.0115	37.2414	66.6676		130.726
13.4689	27.8742	88.364		177.881
75.3249	32.1273	197.549		141.283
120.231	43.1449	177.492		58.7388
108.367	4.75762			59.0206
159.56	33.2782			72.2869
101.003	96.6774			243.793
102.507	55.9744
218.583	24.3184
53.3034
47.531
72.4249
34.079
35.7634
80.1233
55.4692
83.0635
