# Supplementary material for: Niche Tet maintains germline stem cells independently of dioxygenase activity
Source: EMBO J. 2024 Mar 18;43(8):9. doi: 10.1038/s44318-024-00074-9 (PMC11021519; doi:10.1038/s44318-024-00074-9)
Supplement: Supplementary file 7 — Source Data Fig. 6 [file 44318_2024_74_MOESM7_ESM.zip]

Archive with 5 entries (5 files):
- 6B/6B.xlsx
- 6C/6C.xlsx
- 6D/6D.xlsx
- 6E/6E.xlsx
- 6F/6F.xlsx
