# Supplementary material for: Niche Tet maintains germline stem cells independently of dioxygenase activity
Source: EMBO J. 2024 Mar 18;43(8):9. doi: 10.1038/s44318-024-00074-9 (PMC11021519; doi:10.1038/s44318-024-00074-9)
Supplement: Supplementary file 7 — Source Data Fig. 6 [file 44318_2024_74_MOESM7_ESM.zip › 6D/6D.xlsx]

## Sheet: Sheet1
Act5C	P1	P2	P3	P4	dpp2.0
0.816958	1.30888	0.778265	1.73909	2.69136	4.49504
1.10829	1.10063	1.56736	1.06314	1.86391	3.24526
1.12376	0.70629	1.4323	0.971532	0.811315	3.45416
0.925518	0.857574	0.772889	0.672839	0.938438	3.91316
1.06314	0.619138	1.91631	1.94306	0.80571	7.15193
0.998845	0.971532	0.658992	0.783678	0.828362	4.71852
