# Supplementary material for: Niche Tet maintains germline stem cells independently of dioxygenase activity
Source: EMBO J. 2024 Mar 18;43(8):9. doi: 10.1038/s44318-024-00074-9 (PMC11021519; doi:10.1038/s44318-024-00074-9)
Supplement: Supplementary file 7 — Source Data Fig. 6 [file 44318_2024_74_MOESM7_ESM.zip › 6E/6E.xlsx]

## Sheet: Sheet1
Act5C-WT	Act5C-TetKD	dpp2.0-WT	dpp2.0-TetKD
0.925518	0.913831	6.6269	5.09824
0.978289	1.1487	7.30221	2.2974
1.18783	1.06437	10.3269	1.69349
0.875594	1.18921	16.6602	1.23971
1.09303	0.835088	9.97511	2.21914
0.971532	0.90125	8.44638	1.50525
