# Supplementary material for: Niche Tet maintains germline stem cells independently of dioxygenase activity
Source: EMBO J. 2024 Mar 18;43(8):9. doi: 10.1038/s44318-024-00074-9 (PMC11021519; doi:10.1038/s44318-024-00074-9)
Supplement: Supplementary file 7 — Source Data Fig. 6 [file 44318_2024_74_MOESM7_ESM.zip › 6F/6F.xlsx]

## Sheet: Sheet1
Act5C-WT	Act5C-TetKD	dpp2.0-WT	dpp2.0-TetKD
1.02574	0.922316	6.3496	0.728668
0.93088	0.954842	6.3496	1.60585
0.918064	1.00231	4.01853	1.79419
0.93088	0.968171	3.13109	1.43727
1.2283	1.11214	3.52266	1.31343
0.997692	1.05215	2.57874	1.29534
