# Supplementary material for: Niche Tet maintains germline stem cells independently of dioxygenase activity
Source: EMBO J. 2024 Mar 18;43(8):9. doi: 10.1038/s44318-024-00074-9 (PMC11021519; doi:10.1038/s44318-024-00074-9)
Supplement: Supplementary file 8 — Source Data Fig. 7 [file 44318_2024_74_MOESM8_ESM.zip]

Archive with 15 entries (15 files):
- 7A/7A-hTET3-OE.tif
- 7A/7A-hTET3-Res.tif
- 7A/7A-luc-KD.tif
- 7A/7A-Tet-KD1.tif
- 7B/7B_GSC.xlsx
- 7C/7C-hTET3-OE.tif
- 7C/7C-hTET3-Res.tif
- 7C/7C-luc-KD.tif
- 7C/7C-Tet-KD1.tif
- 7D/7D_pMad.xlsx
- 7E/7E-hTET3-OE.tif
- 7E/7E-hTET3-Res.tif
- 7E/7E-luc-KD.tif
- 7E/7E-Tet-KD1.tif
- 7F/7F_dpp.xlsx
