# Supplementary material for: Niche Tet maintains germline stem cells independently of dioxygenase activity
Source: EMBO J. 2024 Mar 18;43(8):9. doi: 10.1038/s44318-024-00074-9 (PMC11021519; doi:10.1038/s44318-024-00074-9)
Supplement: Supplementary file 8 — Source Data Fig. 7 [file 44318_2024_74_MOESM8_ESM.zip › 7B/7B_GSC.xlsx]

## Sheet: Sheet1
luc-KD	Tet-KD1	hTET3-OE	hTET3-Res
2	0	2	2
1	2	3	2
2	2	2	2
3	2	3	3
2	1	3	2
3	1	2	3
2	2	1	2
2	1	2	2
2	2	3	3
3	2	2	2
2	0	2	1
3	0	3	2
2	1	2	3
1	1	3	3
2	2	2	2
3	0	1	2
2	0	2	2
3	1	3	1
2	0	3	2
2	1	3	2
1	2	3	3
2	1	2	3
3	2	2	2
2	0	2	2
1	2	3	2
2	0	2	3
2	1	2	2
2	3	2	2
3	2	3	2
3	1	2	1
3	1	1	2
3	2	2	2
2	1	3	3
3	3	2	2
2	0	3	2
3	1	2	2
3	1	1	3
2	2	2	2
3	1	2	1
2	2	3	3
2	2	2	2
2	2	2	3
3	1	3	3
3	0	2	2
3	3	2	2
2	2	1	2
3	1	2	2
2	1	2	3
3	2	3	2
2	3	3	3
3	2	2	3
2	1	3	2
3	1	2	2
2	1	3	3
2	2	2	2
2	0	3	2
1	2	2	2
2	2	1	1
2	1	2	3
2	2	2	2
3	3	2	3
2	1	3	2
4	1	3	2
2	1	2	3
2	2	3	3
1	1	4	3
2	0	3	2
3	1	2	3
3	1	3	3
2	2	3	2
2	1	3	1
3	1	3	2
2	1	3	1
2	2	2	3
1	0	3	3
2	1	3	3
3	1	3	3
3	2	3	1
2	1	3	3
3		1	3
3		3	3
4			3
3			3
3			2
3			3
4
3
3
3
3
3
4
3
3
3
3
