# Supplementary material for: Niche Tet maintains germline stem cells independently of dioxygenase activity
Source: EMBO J. 2024 Mar 18;43(8):9. doi: 10.1038/s44318-024-00074-9 (PMC11021519; doi:10.1038/s44318-024-00074-9)
Supplement: Supplementary file 8 — Source Data Fig. 7 [file 44318_2024_74_MOESM8_ESM.zip › 7D/7D_pMad.xlsx]

## Sheet: Sheet1
luc-KD	Tet-KD1	hTET3-OE	hTET3-Res
143.328	26.6838	51.9115	65.3954
112.064	32.9477	20.7067	56.5611
173.588	69.2759	53.6984	111.483
166.086	19.4459	61.4577	88.4263
158.746	48.3047	105.088	83.4045
109.375	31.8767	97.3706	106.355
63.0658	70.2929	44.516	176.299
154.35	40.6086	92.9139	64.2559
74.4803	30.7971	93.2272	102.302
197.026	8.05275	37.5557	67.4093
44.8535	4.31937	92.3497	76.0418
69.1258	45.1052	85.8366	162.703
86.1987	63.4622	86.5649	51.6443
71.8417	43.9565	88.5938	20.568
65.2264	73.6223	94.4824	91.0156
33.3152	60.2214	151.136	63.7209
110.577	61.0279	183.007	42.4458
55.0392	28.2526	182.228	102.406
60.5947	21.4813	128.346	33.1853
87.2121	60.0722	185.196	71.5111
236.275	30.2479	161.849	84.0354
79.4614	36.611	29.3041	117.357
332.732	53.2776	83.1686	68.4245
67.3103	44.2764	25.2227	58.2564
65.0966	48.6076	64.3621	98.9668
35.8327	32.9895	102.48	72.9531
89.7378	40.5619	133.016	45.111
54.6677	96.1033	30.803	57.8242
60.6907	27.4317	90.327	120.619
88.9418	61.9205	93.4382	109.652
75.889	42.0831	109.237	66.0873
71.8072	85.8408	87.753	32.5
153.369	100.483	47.3263	125.916
80.9229	93.6369	129.839	42.8225
104.445	61.4454	56.6645	122.974
92.871	18.3598	159.555	167.151
54.6057	31.0096		91.7941
53.0161	70.8531		91.0716
76.5871	58.7429		74.3209
95.6779	65.5855		121.751
93.9704	36.7647
	14.0254
	61.2555
	46.6769
