# Supplementary material for: Niche Tet maintains germline stem cells independently of dioxygenase activity
Source: EMBO J. 2024 Mar 18;43(8):9. doi: 10.1038/s44318-024-00074-9 (PMC11021519; doi:10.1038/s44318-024-00074-9)
Supplement: Supplementary file 8 — Source Data Fig. 7 [file 44318_2024_74_MOESM8_ESM.zip › 7F/7F_dpp.xlsx]

## Sheet: Sheet1
luc-KD	Tet-KD1	hTET3-OE	hTET3-Res
77.9484	7.72407	113.942	77.1658
63.3115	23.9989	64.1323	114.072
122.916	25.3828	41.3915	114.464
78.5503	45.6161	82.0467	96.1243
58.1173	64.6149	51.478	77.1155
171.643	44.0621	73.9015	148.522
147.567	50.1019	57.6816	74.2832
143.654	25.1772	80.1836	109.413
106.501	49.0485	166.721	45.1211
113.942	117.473	67.0268	100.904
157.582	58.4518	97.1634	91.9102
50.747	20.8703	119.711	80.3674
49.9519	66.5103	129.768	74.0521
69.9529	87.0235	70.9219	79.2292
77.732	36.3982	70.8738	19.7755
179.299	33.573	109.979	38.8905
103.849	23.9157	76.2441	48.5506
52.7386	30.872	67.3687	24.4452
91.9832		106.286	16.3208
82.0144		92.2767
		88.2521
