# Supplementary material for: Niche Tet maintains germline stem cells independently of dioxygenase activity
Source: EMBO J. 2024 Mar 18;43(8):9. doi: 10.1038/s44318-024-00074-9 (PMC11021519; doi:10.1038/s44318-024-00074-9)
Supplement: Supplementary file 9 — EV Figure Source Data [file 44318_2024_74_MOESM9_ESM.zip]

Archive with 40 entries (29 files):
- Figure EV1/EV1C/
- Figure EV1/EV1C/EV1C_Left.tif
- Figure EV1/EV1C/EV1C_Middle.tif
- Figure EV1/EV1C/EV1C_Right.tif
- Figure EV1/EV1D/
- Figure EV1/EV1D/EV1D_luc-KD.tif
- Figure EV1/EV1D/EV1D_Tet-KD1.tif
- Figure EV1/EV1E/
- Figure EV1/EV1E/EV1E_Tet mRNA.xlsx
- Figure EV1/EV1F/
- Figure EV1/EV1F/EV1F_luc-KD_Bottom.tif
- Figure EV1/EV1F/EV1F_luc-KD_Top.tif
- Figure EV1/EV1F/EV1F_Tet-KD1_Bottom.tif
- Figure EV1/EV1F/EV1F_Tet-KD1_Top.tif
- Figure EV1/EV1F/EV1F_Tet-KD2_Bottom.tif
- Figure EV1/EV1F/EV1F_Tet-KD2_Top.tif
- Figure EV1/EV1G/
- Figure EV1/EV1G/EV1G_Tet-EGFP protein.xlsx
- Figure EV2/EV2A/
- Figure EV2/EV2A/EV2A_luc-KD.tif
- Figure EV2/EV2A/EV2A_Tet-ED-OE.tif
- Figure EV2/EV2A/EV2A_Tet-KD1.tif
- Figure EV2/EV2A/EV2A_Tet-WT-OE.tif
- Figure EV2/EV2B/
- Figure EV2/EV2B/EV2B_E-cad_intensity.xlsx
- Figure EV3/EV3B/
- Figure EV3/EV3B/EV3B_luc-KD_Left.tif
- Figure EV3/EV3B/EV3B_luc-KD_Right.tif
- Figure EV3/EV3B/EV3B_Tet-KD1_Left.tif
- Figure EV3/EV3B/EV3B_Tet-KD1_Right.tif
- Figure EV3/EV3C/
- Figure EV3/EV3C/EV3C_E-cad_intensity.xlsx
- Figure EV4/EV4A/
- Figure EV4/EV4A/EV4A_Bap170-KD.tif
- Figure EV4/EV4A/EV4A_Bap180-KD.tif
- Figure EV4/EV4A/EV4A_brm-KD.tif
- Figure EV4/EV4A/EV4A_luc-KD.tif
- Figure EV4/EV4A/EV4A_osa-KD.tif
- Figure EV4/EV4B/
- Figure EV4/EV4B/EV4B_E-cad_intensity.xlsx
