# Supplementary material for: Niche Tet maintains germline stem cells independently of dioxygenase activity
Source: EMBO J. 2024 Mar 18;43(8):9. doi: 10.1038/s44318-024-00074-9 (PMC11021519; doi:10.1038/s44318-024-00074-9)
Supplement: Supplementary file 9 — EV Figure Source Data [file 44318_2024_74_MOESM9_ESM.zip › Figure EV1/EV1E/EV1E_Tet mRNA.xlsx]

## Sheet: Sheet1
luc-KD	Tet-KD1	Tet-KD2
121.262	62.9889	23.5413
109.042	37.9505	46.4464
78.708	27.5647	36.9026
92.1816	65.459	26.9845
98.8061	28.126	49.1972
