# Supplementary material for: Niche Tet maintains germline stem cells independently of dioxygenase activity
Source: EMBO J. 2024 Mar 18;43(8):9. doi: 10.1038/s44318-024-00074-9 (PMC11021519; doi:10.1038/s44318-024-00074-9)
Supplement: Supplementary file 9 — EV Figure Source Data [file 44318_2024_74_MOESM9_ESM.zip › Figure EV1/EV1G/EV1G_Tet-EGFP protein.xlsx]

## Sheet: Sheet1
luc-KD	Tet-KD1	Tet-KD2
124.442	45.1524	61.0735
107.04	37.3191	37.0724
91.1933	30.2987	29.1222
111.327	52.223	36.7644
82.844	38.4817	33.6683
117.904	49.6888	30.5837
101.062	28.2036	37.1035
106.433	27.9863	29.055
74.6549	34.6024	74.1878
83.0995		39.8345
		28.3409
		47.8321
