# Supplementary material for: Niche Tet maintains germline stem cells independently of dioxygenase activity
Source: EMBO J. 2024 Mar 18;43(8):9. doi: 10.1038/s44318-024-00074-9 (PMC11021519; doi:10.1038/s44318-024-00074-9)
Supplement: Supplementary file 9 — EV Figure Source Data [file 44318_2024_74_MOESM9_ESM.zip › Figure EV2/EV2B/EV2B_E-cad_intensity.xlsx]

## Sheet: Sheet1
luc-KD	Tet-KD1	Tet-WT-OE	Tet-ED-OE
75.7885	166.87	75.4698	125.266
76.1844	157.842	142.679	135.385
128.959	187.217	143.327	82.495
198.677	117.769	80.0565	87.3291
110.1	75.7915	57.7791	94.2096
81.3969	122.712	65.4801	129.42
131.725	98.1094	91.6634	105.539
77.8067	114.692	86.4334	116.601
61.959	68.0659	71.619	101.323
70.3256	89.9061	66.535	181.012
84.2698	80.5602	76.0661	174.42
91.8648	77.5247	76.7585	71.047
86.9488	76.8511	80.6545	121.325
121.05	70.2972	77.7822	105.286
128.549	89.0596	167.342	53.5933
153.743	112.638	157.239	82.9977
84.9985	113.844	83.0574	85.4525
63.1245	60.1507	64.1794
96.2692	63.9381	72.1251
76.262	69.3554	77.4826
	61.8049	150.099
	49.4745	103.783
	46.8903	139.877
	85.9881
	91.7031
	96.2977
	74.0189
	89.8175
	84.364
