# Supplementary material for: Niche Tet maintains germline stem cells independently of dioxygenase activity
Source: EMBO J. 2024 Mar 18;43(8):9. doi: 10.1038/s44318-024-00074-9 (PMC11021519; doi:10.1038/s44318-024-00074-9)
Supplement: Supplementary file 9 — EV Figure Source Data [file 44318_2024_74_MOESM9_ESM.zip › Figure EV3/EV3C/EV3C_E-cad_intensity.xlsx]

## Sheet: Sheet1
luc-KD	Tet-KD1	Tet-KD2
104.641	90.9064	90.8476
111.549	83.7989	112.737
104.233	121.942	96.8716
88.5962	90.1567	88.4682
99.312	84.9543	120.314
100.11	114.932	105.008
118.833	71.2391	109.46
107.686	73.3119	110.23
89.0619	104.989	104.17
110.167	132.409	115.771
89.6664	135.38	104.999
101.272	69.9962	141.288
98.162	118.055	98.7936
97.4451	77.3494	101.134
103.36	67.6989	109.422
89.5925	84.9035	120.501
116.377	99.1738	104.519
97.7597	117.622	110.752
84.4849	104.853	103.914
77.1355	106.505	124.733
85.8678	63.6199	123.547
134.424	76.0755	90.9104
76.8406	79.3673	120.19
101.664	76.7834	113.242
101.428	109.561	111.859
113.343	109.498	86.7315
109.282	120.672	123.035
99.2087	80.2974	109.467
94.4072	84.0563	99.8534
91.4497	79.2553	99.5678
89.6165	100.48	113.151
117.219	90.7976	64.7863
126.69	109.707	98.4827
113.876	89.2493	85.4453
83.8268	125.943	99.5618
98.0879	112.229	93.7835
77.8822	81.9814	102.577
77.5948	109.919	92.4453
111.883	73.4216	111.603
105.966	75.0381	127.635
		96.463
