# Supplementary material for: Niche Tet maintains germline stem cells independently of dioxygenase activity
Source: EMBO J. 2024 Mar 18;43(8):9. doi: 10.1038/s44318-024-00074-9 (PMC11021519; doi:10.1038/s44318-024-00074-9)
Supplement: Supplementary file 9 — EV Figure Source Data [file 44318_2024_74_MOESM9_ESM.zip › Figure EV4/EV4B/EV4B_E-cad_intensity.xlsx]

## Sheet: Sheet1
luc-KD	brm-KD	Bap170-KD	Bap180-KD	osa-KA
122.531	140.031	97.8898	159.383	30.9628
109.539	111.889	101.1	101.386	35.7582
70.4257	101.899	106.522	143.6	31.5439
73.8932	78.8406	107.393	147.625	49.3298
107.035	132.198	166.388	136.771	51.6122
96.3409	120.147	89.0015	50.9425	60.4257
88.5001	104.97	71.1566	82.8076	70.7118
113.619	128.219	57.3856	68.5775	95.5064
81.3659	83.5552	131.012	139.347	33.8923
117.051	63.1166	105.466	77.9091	74.9084
76.0935	81.5943	122.005	79.2822	86.0447
143.607		107.98	103.762	92.1483
		97.8096		55.708
				93.6097
				82.6332
				54.8706
				60.0556
